# Supplementary material for: A Novel Machine-Learning Algorithm to Predict the Early Termination of Nutrition Support Team Follow-Up in Hospitalized Adults: A Retrospective Cohort Study
Source: Nutrients. 2024 Jul 31;16(15):2492. doi: 10.3390/nu16152492 (PMC11314116; doi:10.3390/nu16152492)
Supplement: Supplementary file 1 [file nutrients-16-02492-s001.zip]

Archive with 1 entries (1 files):
- nutrients-3120498-supplementary.pdf
